# Supplementary material for: First Case Report of Detection of Multidrug-Resistant Enterobacter hormaechei in Clinical Sample from an Aborted Ruminant
Source: Microorganisms. 2022 May 17;10(5):1036. doi: 10.3390/microorganisms10051036 (PMC9145581; doi:10.3390/microorganisms10051036)
Supplement: Supplementary file 1 [file microorganisms-10-01036-s001.zip]

Archive with 1 entries (1 files):
- microorganisms-1676177-supplementary.pdf
